# Supplementary material for: Selective DNA-binding of SP120 (rat ortholog of human hnRNP U) is mediated by arginine-glycine rich domain and modulated by RNA
Source: PLoS One. 2023 Aug 4;18(8):e0289599. doi: 10.1371/journal.pone.0289599 (PMC10403129; doi:10.1371/journal.pone.0289599)
Supplement: S1 Table — (XLSX) [file pone.0289599.s006.xlsx]

## Sheet: Sheet1
S1 Table. List of PCR primers used for plasmid construction.
Plasmid name		Primer sets (5' to 3')		cloning sites
		Foward	Reverse
pCold II-Myc-D SAP		CGGAATTCCGGAGGCAGGAGGC	CCGCTCGAGCGGTCAATAATATCCTTGGTG	Eco RI/ Xho I
pCold II-Myc-DRG
1st PCR	N-terminal part	CGGAATTCCGATGAGTTCTTCGCCTGT	GTTGAACTGGTTCTTGCCAC	-
	C-terminal part	GGCAAGAACCAGTTCAACTACAAAAATCAATCTCAGGG	CCGCTCGAGCGGTCAATAATATCCTTGGTG	-
2nd PCR	Full	CGGAATTCCGATGAGTTCTTCGCCTGT	CCGCTCGAGCGGTCAATAATATCCTTGGTG	Eco RI/ Xho I
pCold II-Myc-NC
1st PCR	N-terminal part	CGGAATTCCGATGAGTTCTTCGCCTGT	ATATCCTCGGCCATGAT	-
	C-terminal part	ATCATGGCCGAGGATATGGAAACTTCACCCTT	CCGCTCGAGCGGTCAATAATATCCTTGGTG	-
2nd PCR	Full	CGGAATTCCGATGAGTTCTTCGCCTGT	CCGCTCGAGCGGTCAATAATATCCTTGGTG	Eco RI/ Xho I
pST39-His-Myc-NC		CCCTCCGGAAATCTGTAAAGCACGCCAT	GCGACGCGTTTTAAGCAGAGATTACCTA	Bsp EI/Mlu I
pST39-His-Myc-NCDRG		CCCTCCGGAAATCTGTAAAGCACGCCAT	GCGACGCGTTTTAAGCAGAGATTACCTA	Bsp EI/Mlu I
pCold II-Myc-N659		CCCCGAATTCCGATGAGTTCTTCGCCTGTTAATG	TGCCTCGAGTCAAGTGTTTTGCTTTTTTTCTGG	Eco RI/ Xho I
pCold II-Myc-RK
1st PCR	N-terminal part	CGGAATTCCGGAGGCAGGAGGC	GTTGAACTGGTTCTTGCCAC	-
	Middle part	GGCAAGAACCAGTTCAACAAAGGTGGTGGCCATA	CCTGAGATTGATTTTTGTAGCCTTTATTATTTCCTTT	-
	C-terminal part	AAAAATCAATCTCAGGGCTACAACC	CCGCTCGAGCGGTCAATAATATCCTTGGTG	-
2nd PCR	Full	CGGAATTCCGGAGGCAGGAGGC	CCGCTCGAGCGGTCAATAATATCCTTGGTG	Eco RI/ Xho I
pGEX-3X-SAP		CGGGATCCCGATGAGTTCTTCGCCTGT	CGGAATTCTCAGTTGTCCAGCG	Bam HI/Eco RI
pGEX-3X-RG		CGGGATCCCGAGAGGTGGTGGCCAT	CGGAATTCTCAGTAGCCACGATTATTTCCT	Bam HI/Eco RI
pGEX-3X-SAP-RG
1st PCR	N-terminal part	CGGGATCCCGATGAGTTCTTCGCCTGT	GTTGTCCAGCGCG	-
	C-terminal part	CGCGCTGGACAACAGAGGTGGTGGCCAT	CGGAATTCTCAGTAGCCACGATTATTTCCT	-
2nd PCR	Full	CGGGATCCCGATGAGTTCTTCGCCTGT	CGGAATTCTCAGTAGCCACGATTATTTCCT	Bam HI/Eco RI
pBS-Kcnd2 intergenic region		GGTTGTTCAGCAGTGTGGCA	TGTCCCCTATCCTTGGTCTGT	Eco RV, blunt-end
